# Supplementary material for: Stability and Activity of the Antimicrobial Peptide Leg1 in Solution and on Meat and Its Optimized Generation from Chickpea Storage Protein
Source: Foods. 2021 May 25;10(6):1192. doi: 10.3390/foods10061192 (PMC8227015; doi:10.3390/foods10061192)
Supplement: Supplementary file 1 [file foods-10-01192-s001.zip]

Archive with 1 entries (1 files):
- foods-1235495-supplementary.pdf
